# Supplementary material for: MLST reveals a clonal population structure for Cryptococcus neoformans molecular type VNI isolates from clinical sources in Amazonas, Northern-Brazil
Source: PLoS One. 2018 Jun 8;13(6):e0197841. doi: 10.1371/journal.pone.0197841 (PMC5993295; doi:10.1371/journal.pone.0197841)
Supplement: S1 Table — (XLSX) [file pone.0197841.s001.xlsx]

## Sheet: Plan2
							Allelic profile and GenBank accession numbers of nucleotide sequences
Patient code (Gender/age)	HIV infection	Patient’s origin	Year of diagnosis	Samples obtained	Strain code	Genotypes	Sequence type (ST)	CAP59 allele	Accession numbers	GPD1 allele	Accession numbers	IGS1 allele	Accession numbers	LAC1 allele	Accession numbers	PLB1 allele	Accession numbers	SOD1 allele	Accession numbers	URA5 allele	Accession numbers
1 (F/32)	Yes	Manaus, AM	2014	CSF	FMT.1	VNI	ST93	1	MH187309	23	MH187342	10	MH187507	3	MH187375	4	MH187408	1	MH187441	1	MH187474
2 (M/35)	Yes	Manaus, AM	2014	CSF	FMT.2A	VNI	ST93	1	MH187310	23	MH187343	10	MH187508	3	MH187376	4	MH187409	1	MH187442	1	MH187475
				Blood	FMT.2B	VNI	ST93	1	MH187311	23	MH187344	10	MH187509	3	MH187377	4	MH187410	1	MH187443	1	MH187476
3 (M/31)	Yes	Manaus, AM	2014	CSF	FMT.3	VNI	ST93	1	MH187312	23	MH187345	10	MH187510	3	MH187378	4	MH187411	1	MH187444	1	MH187477
4 (M/39)	Yes	Manaus, AM	2014	CSF	FMT.4	VNI	ST93	1	MH187313	23	MH187346	10	MH187511	3	MH187379	4	MH187412	1	MH187445	1	MH187478
5 (F/28)	Yes	Manicoré, AM	2014	CSF	FMT.5	VNI	ST93	1	MH187314	23	MH187347	10	MH187512	3	MH187380	4	MH187413	1	MH187446	1	MH187479
6 (F/36)	Yes	Manaus, AM	2014	CSF	FMT.6A	VNI	ST93	1	MH187315	23	MH187348	10	MH187513	3	MH187381	4	MH187414	1	MH187447	1	MH187480
				CSF	FMT.6B	VNI	ST93	1	MH187316	23	MH187349	10	MH187514	3	MH187382	4	MH187415	1	MH187448	1	MH187481
				CSF	FMT.6C	VNI	ST93	1	MH187317	23	MH187350	10	MH187515	3	MH187383	4	MH187416	1	MH187449	1	MH187482
				CSF	FMT.6D	VNI	ST93	1	MH187318	23	MH187351	10	MH187516	3	MH187384	4	MH187417	1	MH187450	1	MH187483
				CSF	FMT.6E	VNI	ST93	1	MH187319	23	MH187352	10	MH187517	3	MH187385	4	MH187418	1	MH187451	1	MH187484
7 (M/22)	Yes	Manaus, AM	2015	CSF	FMT.7	VNI	ST93	1	MH187320	23	MH187353	10	MH187518	3	MH187386	4	MH187419	1	MH187452	1	MH187485
8 (F/55)	No	Jutaí, AM	2015	CSF	FMT.8	VGII	ST172	4	MH195161	17	MH195163	80	MH195165	16	MH195167	1	MH195171	88	MH195185	7	MH195175
9 (M/68)	Yes	Manaus, AM	2015	Blood	FMT.9	VNI	ST93	1	MH187321	23	MH187354	10	MH187519	3	MH187387	4	MH187420	1	MH187453	1	MH187486
10 (M/31)	Yes	Manaus, AM	2015	Blood	FMT.10	VNI	ST93	1	MH187322	23	MH187355	10	MH187520	3	MH187388	4	MH187421	1	MH187454	1	MH187487
11 (M/51)	Yes	Rio de Janeiro, RJ	2015	CSF	FMT.11	VNI	ST2	7	MH187540	1	MH187541	1	MH187542	1	MH187543	1	MH187544	1	MH187545	2	MH187546
12 (M/44)	Yes	Manaus, AM	2015	CSF	FMT.12	VNI	ST93	1	MH187323	23	MH187356	10	MH187521	3	MH187389	4	MH187422	1	MH187455	1	MH187488
13 (M/47)	Yes	Manaus, AM	2015	CSF	FMT.13	VNI	ST93	1	MH187324	23	MH187357	10	MH187522	3	MH187390	4	MH187423	1	MH187456	1	MH187489
14 (M/32)	Yes	Manaus, AM	2015	CSF	FMT.14	VNI	ST93	1	MH187325	23	MH187358	10	MH187523	3	MH187391	4	MH187424	1	MH187457	1	MH187490
15 (F/39)	No	Manaus, AM	2015	CSF	FMT.15	VGII	ST172	4	MH195162	17	MH195164	80	MH195166	16	MH195168	1	MH195172	88	MH195186	7	MH195176
16 (M/44)	Yes	Manaus, AM	2015	CSF	FMT.16	VNI	ST93	1	MH187326	23	MH187359	10	MH187524	3	MH187392	4	MH187425	1	MH187458	1	MH187491
17 (M/29)	Yes	Manaus, AM	2015	Blood	FMT.17	VNI	ST93	1	MH187327	23	MH187360	10	MH187525	3	MH187393	4	MH187426	1	MH187459	1	MH187492
18 (M/19)	Yes	Manaus, AM	2015	Blood	FMT.18	VNI	ST93	1	MH187328	23	MH187361	10	MH187526	3	MH187394	4	MH187427	1	MH187460	1	MH187493
19 (M/38)	Yes	Manaus, AM	2015	CSF	FMT.19	VNI	ST93	1	MH187329	23	MH187362	10	MH187527	3	MH187395	4	MH187428	1	MH187461	1	MH187494
20 (M/50)	Yes	Manaus, AM	2015	CSF	FMT.20A	VNI	ST93	1	MH187330	23	MH187363	10	MH187528	3	MH187396	4	MH187429	1	MH187462	1	MH187495
				Blood	FMT.20B	VNI	ST93	1	MH187331	23	MH187364	10	MH187529	3	MH187397	4	MH187430	1	MH187463	1	MH187496
21 (M/23)	Yes	Manaus, AM	2015	CSF	FMT.21	VNI	ST93	1	MH187332	23	MH187365	10	MH187530	3	MH187398	4	MH187431	1	MH187464	1	MH187497
22 (M/44)	Yes	Manaus, AM	2016	Blood	FMT.22	VNI	ST93	1	MH187333	23	MH187366	10	MH187531	3	MH187399	4	MH187432	1	MH187465	1	MH187498
23 (F/52)	Yes	Manaus, AM	2016	CSF	FMT.23A	VNI	ST93	1	MH187334	23	MH187367	10	MH187532	3	MH187400	4	MH187433	1	MH187466	1	MH187499
				CSF	FMT.23B	VNI	ST93	1	MH187335	23	MH187368	10	MH187533	3	MH187401	4	MH187434	1	MH187467	1	MH187500
				CSF	FMT.23C	VNI	ST93	1	MH187336	23	MH187369	10	MH187534	3	MH187402	4	MH187435	1	MH187468	1	MH187501
24 (F/57)	Yes	Manacapuru, AM	2016	CSF	FMT.24	VNI	ST93	1	MH187337	23	MH187370	10	MH187535	3	MH187403	4	MH187436	1	MH187469	1	MH187502
25 (F/28)	Yes	Manaus, AM	2016	CSF	FMT.25	VNI	ST93	1	MH187338	23	MH187371	10	MH187536	3	MH187404	4	MH187437	1	MH187470	1	MH187503
26 (F/30)	Yes	Manaus, AM	2016	CSF	FMT.26	VNI	ST93	1	MH187339	23	MH187372	10	MH187537	3	MH187405	4	MH187438	1	MH187471	1	MH187504
27 (M/55)	Yes	Boa Vista, RR	2016	Blood	FMT.27	VNI	ST93	1	MH187340	23	MH187373	10	MH187538	3	MH187406	4	MH187439	1	MH187472	1	MH187505
28 (M/54)	No	Manaus, AM	2016	CSF	FMT.28	VGII	ST5	3	MH195179	16	MH195181	15	MH195183	4	MH195169	9	MH195173	23	MH195187	2	MH195177
29 (M/53)	Yes	Manaus, AM	2016	CSF	FMT.29	VNI	ST93	1	MH187341	23	MH187374	10	MH187539	3	MH187407	4	MH187440	1	MH187473	1	MH187506
30 (F/30)	No	Manaus, AM	2016	CSF	FMT.30	VGII	ST445	2	MH195180	6	MH195182	26	MH195184	21	MH195170	1	MH195174	27	MH195188	7	MH195178
M: male, F: female, AM: Amazonas, RJ: Rio de Janeiro, RR: Roraima, CSF: cerebrospinal fluid
